# Supplementary material for: Effects of Steroids and Tocilizumab on the Immune Response Profile of Patients with COVID-19-Associated ARDS Requiring or Not Veno-Venous Extracorporeal Membrane Oxygenation
Source: Membranes (Basel). 2021 Aug 9;11(8):603. doi: 10.3390/membranes11080603 (PMC8399078; doi:10.3390/membranes11080603)
Supplement: Supplementary file 1 [file membranes-11-00603-s001.zip]

Archive with 1 entries (1 files):
- membranes-1285999-supplementary.pdf
